# Supplementary material for: Spatial and temporal evolution of distal 10q deletion, a prognostically unfavorable event in diffuse low-grade gliomas
Source: Genome Biol. 2014 Sep 23;15(9):471. doi: 10.1186/s13059-014-0471-6 (PMC4195855; doi:10.1186/s13059-014-0471-6)
Supplement: Additional file 4: Table S1. — Overview of all samples of the discovery cohort, including paired recurrent tumors and spatially distinct regions. Columns show ID number, relative spatial distance (one FFPE block or individual FFPE block), histology, prognostically relevant CNAs, distal 10q loss, 1p/19q co-deletion, read count, sequence depth and tumor cell percentage as estimated by neuropathologists. Table S2A-C. Matrix with P-values for overall survival of the TCGA LGG (grade 2) confirmation cohort at various thresholds. Vertical rows: log2 ratio thresholds for calling CNA discrete categories (loss, normal or gain) from the log2 ratio level 3 data downloaded from the Cancer Browser at UCSC [23]. Horizontal rows: thresholds for overlap with the 10q25.2-qter region. Grey, non-significant settings; shades of beige, significant settings (darker indicates higher signioficance); bold, threshold settings used for Figure 3. (A) P-values rounded to four decimal places for samples with or without a distal chromosome 10q loss. (B) Number of grade 2 LGG patients with clinical data (n =184) from the lower grade glioma TCGA dataset with a distal 10q deletion. (C) Number of grade 2 LGG patients (n =184) from the lower grade glioma TCGA dataset with a distal 10q deletion that had deceased during follow-up. Overall survival is significant for various settings of distal 10q loss. The number of patients with distal 10q loss substantially decreased with widening margins for calling CNAs, to lower than should be expected based on the French and Dutch cohorts. [file 13059_2014_471_MOESM4_ESM.xlsx]

## Sheet: Table S1
ID	original-recurrence-spatial	spatial_block_individual blocks	Histology	1p19q co-deleted	10q loss	read count	sequence depth	tumor cell %
LGG009	original		OII	0	1	19179341	0.309776	60
LGG062	original		OAII	0	0	16187502	0.261453	70
LGG072	original		OII	0	0	19072143	0.308045	90
LGG073	original		OII	1	0	17618287	0.284563	90
LGG076	original		OII	1	0	22853139	0.369114	90
LGG079	original		OII	1	1	27091491	0.43757	70
LGG091	original		OII	1	0	29289910	0.473078	90
LGG096	original		OII	1	0	28097273	0.453815	90
LGG098	original		OII	1	0	20357829	0.328811	80
LGG101	original		OII	1	0	21381267	0.345341	70
LGG102	original		AII	1	0	19404360	0.313411	90
LGG103	original		OII	1	0	18732458	0.302558	90
LGG105	original		OII	1	0	22401715	0.361823	90
LGG111	original		OII	0	0	17149720	0.276995	60
LGG114	original		OII	1	0	17038818	0.275203	90
LGG115	original		OII	1	0	28775585	0.46477	80
LGG117	original		OII	1	0	19675187	0.317785	90
LGG120	original		OII	0	0	27228808	0.439788	90
LGG126	original		AII	0	0	28647767	0.462706	70
LGG142	original		AII	0	0	17789737	0.287332	90
LGG143	original		AII	0	1	19571105	0.316104	90
LGG145	original		AII	0	0	23697359	0.382749	90
LGG150	original		AII	0	1	29029002	0.468863	90
LGG151	original		AII	0	0	24573600	0.396902	90
LGG155	original		AII	0	1	14312583	0.23117	80
LGG160	original		OII	1	0	24313138	0.392695	NA
LGG161	original		AII	0	0	19381737	0.313045	NA
LGG163	original		OAII	1	0	48302454	0.78016	NA
LGG164	original		OII	1	0	19416964	0.313614	NA
LGG165	original		OAII	0	0	34400043	0.555614	NA
LGG167	original		OII	1	0	31719661	0.512322	NA
LGG168	original		AII	0	1	34749268	0.561255	NA
LGG169	original		OAII	1	0	16639072	0.268747	NA
LGG171	original		OII	1	0	27568349	0.445272	NA
LGG172	original		OII	0	0	25263661	0.408047	80
LGG178	original		OII	0	0	21255890	0.343316	NA
LGG179	original		AII	0	0	26578547	0.429285	NA
LGG181	original		AII	0	0	31438159	0.507775	NA
LGG182	original		AII	0	0	27800625	0.449023	NA
LGG184	original		OAII	0	1	37337499	0.603059	90
LGG185	original		AII	0	0	32605492	0.526629	80
LGG186	original		OII	1	1	26214034	0.423397	70
LGG187	original		OII	1	0	16262121	0.262659	80
LGG188	original		OII	0	0	17365124	0.280474	90
LGG189	original		OII	1	0	19106673	0.308602	80
LGG191	original		AII	0	0	21961909	0.354719	70
LGG192	original		OAII	1	0	19412879	0.313548	70
LGG193	original		OII	0	1	22523899	0.363796	70
LGG206	original		AII	0	0	34354748	0.554883	60
LGG210	original		AII	0	0	20641001	0.333384	70
LGG211	original		OAII	0	0	20544638	0.331828	90
LGG213	original		AII	0	0	19327298	0.312166	80
LGG219	original		AII	0	0	25511529	0.412051	80
LGG220	original		AII	0	1	23083835	0.37284	60
LGG221	original		OII	1	0	21671012	0.350021	90
LGG222	original		OAII	1	1	17486800	0.282439	70
LGG224	original		OII	1	1	20175719	0.325869	80
LGG230	original		OII	0	0	15530301	0.250838	60
LGG232	original		OII	1	0	21173152	0.341979	70
LGG235	original		AII	0	0	33427169	0.539901	70
LGG237	original		OII	1	0	18040203	0.291377	80
LGG238	original		OAII	0	0	15504817	0.250427	70
LGG239	original		OAII	0	0	26074995	0.421152	70
LGG240	original		OII	1	0	24056512	0.38855	80
LGG242	original		AII	0	0	29449869	0.475661	60
LGG243	original		AII	0	1	35311578	0.570337	70
LGG254	original		AII	0	1	21987201	0.355127	80
LGG256	original		AII	0	0	19475098	0.314553	70
LGG259	original		AII	0	1	30748811	0.496641	80
LGG262	original		AII	0	1	16945990	0.273704	60
LGG263	original		AII	0	0	19214029	0.310336	60
LGG264	original		OII	1	0	26714944	0.431488	70
LGG265	original		OAII	1	0	22000692	0.355345	60
LGG266	original		AII	0	0	20708943	0.334482	70
LGG267	original		AII	0	0	27101735	0.437735	80
LGG268	original		OII	1	0	16917750	0.273248	70
LGG269	original		OII	1	0	18243589	0.294662	80
LGG271	original		OII	1	0	22766151	0.367709	80
LGG272	original		AII	0	0	21867531	0.353195	70
LGG273	original		AII	0	1	16266315	0.262726	60
LGG276	original		OII	1	0	17566155	0.283721	90
LGG277	original		OAII	0	1	26329741	0.425266	60
LGG279	original		OII	1	0	24283448	0.392215	80
LGG281	original		AII	0	0	18710168	0.302198	70
LGG282	original		AII	0	0	22823423	0.368634	80
LGG283	original		AII	0	0	26517531	0.428299	60
LGG284	original		OAII	0	0	10476073	0.169205	70
LGG290	original		OII	0	0	26368630	0.425894	70
LGG293	original		AII	0	0	26270814	0.424314	50
LGG296	original		OAII	0	0	27876751	0.450253	50
LGG298	original		AII	0	0	20384902	0.329248	70
LGG299	original		OII	1	0	33675437	0.543911	60
LGG312	original		AII	1	0	20165877	0.32571	60
LGG322	original		OII	1	0	9783176	0.158013	80
LGG325	original		OII	1	0	52900505	0.854425	80
LGG329	original		AII	0	0	18428552	0.29765	70
LGG330	original		OAII	0	0	16800773	0.271359	70
LGG334	original		AII	0	0	17732204	0.286403	50
LGG187-area-1-id-49	spatial	same block	OAII	1	1	11842899	0.191281	80
LGG187-area-2-id-50	spatial	same block	OAII	1	1	10266103	0.165814	80
LGG188-1-id-1	spatial	same block	OII	0	0	5303941	0.0856669	90
LGG188-2-id-2	spatial	same block	OII	0	0	4303878	0.0695143	90
LGG189-3-id-5	spatial	individual block	OII	1	0	4136474	0.0668105	50
LGG189-4-a-id-6	spatial	same block 4	OAII	1	0	5785120	0.0934387	60
LGG189-4-b-id-7	spatial	same block 5	OAII	1	0	9303515	0.150266	70
LGG189-4-c-id-8	spatial	same block 6	OAII	1	0	4530462	0.073174	80
LGG189-5-id-10	spatial	same block 5	OII	1	1	7414268	0.119752	80
LGG189-5-id-9	spatial	same block 5	OII	1	0	3933678	0.063535	90
LGG206-2-id-38	spatial	individual block	AII	0	0	3358269	0.0542413	60
LGG210-area-1-id-51	spatial	same block	AII	0	1	3427834	0.0553648	70
LGG210-area-2-id-52	spatial	same block	AII	0	1	5189524	0.0838189	70
LGG219-1-id-11	spatial	individual block	AII	0	0	6808999	0.109976	70
LGG219-2-id-12	spatial	individual block	AII	0	0	2611839	0.0421853	70
LGG219-4-id-13	spatial	individual block	AII	0	0	6086786	0.0983111	70
LGG221-1-id-14	spatial	same block 1	AII	1	0	4778720	0.0771838	80
LGG221-1-id-15	spatial	same block 1	OII	1	0	3649985	0.0589529	90
LGG221-3-id-16	spatial	individual block	AII	1	0	6836624	0.110422	60
LGG221-4-id-17	spatial	individual block	OII	1	0	5390951	0.0870722	70
LGG221-5-id-18	spatial	individual block	OII	1	0	3853692	0.0622431	90
LGG221-6-id-19	spatial	individual block	OII	1	0	3222806	0.0520533	80
LGG230-2-id-41	spatial	individual block	OAII	0	0	2784469	0.0449735	70
LGG230-3-id-42	spatial	individual block	OII	0	0	7112758	0.114882	50
LGG230-4-id-43	spatial	individual block	OAII	0	0	3181048	0.0513789	80
LGG230-5-id-44	spatial	individual block	AII	0	0	3834559	0.0619341	70
LGG230-6-id-45	spatial	individual block	OAII	0	0	2048598	0.033088	80
LGG230-8-id-47	spatial	individual block	OAII	0	0	4610708	0.0744701	80
LGG232-2-id-48	spatial	individual block	OII	1	0	4500496	0.07269	80
LGG239-II-id-23	spatial	individual block	OAII	0	0	3314320	0.0535314	70
LGG240-1	spatial	same block	OII	1	1	3304144	0.0533671	90
LGG240-2	spatial	same block	OII	1	0	4500408	0.0726886	80
LGG240-3	spatial	same block	OII	1	1	3409842	0.0550742	70
LGG240-4	spatial	same block	OII	1	1	2850689	0.0460431	80
LGG242-area-1-id-53	spatial	same block	AII	0	0	11360529	0.18349	60
LGG242-area-2-id-54	spatial	same block	AII	0	1	9188515	0.148409	60
LGG262-B-area-1-id-55	spatial	same block	AII	0	1	3575719	0.0577534	60
LGG262-B-area-2-id-56	spatial	same block	AII	0	1	5733654	0.0926074	60
LGG264-B-id-25	spatial	individual block	OII	1	0	4248396	0.0686182	90
LGG265-IB-id-26	spatial	individual block	OAII	1	0	2498739	0.0403585	90
LGG265-IIA-id-27	spatial	individual block	OAII	1	0	4409986	0.0712281	70
LGG265-IIB-id-28	spatial	individual block	OAII	1	0	6134787	0.0990863	80
LGG265-IIC-id-29	spatial	individual block	OAII	1	0	3881534	0.0626928	80
LGG265-IID-id-30	spatial	individual block	OAII	1	0	2465744	0.0398256	80
LGG265-IIE-id-31	spatial	individual block	OAII	1	0	5127781	0.0828216	70
LGG265-III-id-32	spatial	individual block	OAII	1	0	3242604	0.0523731	90
LGG268-IIA-id-34	spatial	individual block	OII	1	0	3727055	0.0601977	90
LGG268-IID-id-35	spatial	individual block	OII	1	0	1078630	0.0174216	70
LGG329-B-id-37	spatial	individual block	OII	0	1	2363587	0.0381756	60
LGG009-R	recurrence		GBM	0	1	3367350	0.0543879	90
LGG167-R	recurrence		OIII	1	1	5127179	0.0828119	90
LGG172-R1	recurrence		OAII	0	0	3856604	0.0622901	60
LGG172-R2	recurrence		OAIII	0	0	15029628	0.242752	70
LGG179-R	recurrence		GBM	0	0	2748802	0.0443974	70
LGG181-R	recurrence		GBM	0	1	4989842	0.0805937	80
LGG184-R	recurrence		OIII	0	1	4371644	0.0706088	90
LGG185-R	recurrence		AII	0	0	5009210	0.0809065	80
LGG186-R	recurrence		AII	1	0	3400309	0.0549203	90
LGG187-R1	recurrence		OII	1	0	2650468	0.0428092	80
LGG187-R2	recurrence		OIII	1	0	2243954	0.0362433	70
LGG189-R	recurrence		OIII	1	1	5172288	0.0835405	90
LGG191-R	recurrence		AII	0	0	4470729	0.0722092	80
LGG211-R	recurrence		GBM	0	0	3667543	0.0592365	70
LGG220-R1	recurrence		GBM	0	1	5844412	0.0943963	90
LGG222-R	recurrence		GBM	1	1	8390848	0.135525	60
LGG224-R	recurrence		GBM	1	1	7040313	0.113712	60
LGG230-R1	recurrence		OIII	0	0	5022267	0.0811174	70
LGG230-R2	recurrence		OIII	0	0	3005817	0.0485486	90
LGG235-R1	recurrence		AII	0	1	5970492	0.0964327	80
LGG235-R2	recurrence		AII	0	1	6244629	0.10086	50
LGG284-R	recurrence		OAII	0	1	3873345	0.0625605	70
LGG296-R	recurrence		OAIII	0	0	7094371	0.114585	70
LGG312-R	recurrence		OII	1	0	9430976	0.152325	60

## Sheet: Table S2
Table S2A, p-values for samples withor without a distal chromosome 10q loss. All p-values are rounded to four decimal places
	log2 ratios	-1 and 0.58	-0.86 and 0.54	-0.74 and 0.49	-0.62 and 0.43	-0.51 and 0.38	-0.42 and 0.32	-0.32 and 0.26	-0.23 and 0.20	-0.15 and 0.14	-0.07 and 0.07
		100% tumor	90% tumor	80% tumor	70% tumor	60% tumor	50% tumor	40% tumor	30% tumor	20% tumor	10% tumor
region of interest
>10% overlap		NA	0.602705	0.343257	0.311331	0.316652	0.11341	0.119788	0.127814	0.296218	0.083735
>20% overlap		NA	1	0.343257	0.311331	0.316652	0.110688	0.116998	0.124945	0.292286	0.0821801
>30% overlap		NA	1	0.343257	0.311331	0.316652	0.110688	0.116998	0.124945	0.292286	0.0821801
>40% overlap		NA	1	0.343257	0.311331	0.316652	0.110688	0.116998	0.124945	0.270283	0.0738091
>50% overlap		NA	NA	0.343257	0.311331	0.316652	0.110688	0.116998	0.124945	0.270283	0.0738091
>60% overlap		NA	NA	0.0137344	0.0364793	0.038203	0.00565324	0.00649969	0.00765013	0.0676484	0.006345
>70% overlap		NA	NA	0.000930448	0.0117779	0.0125865	0.0012616	0.00153259	0.00192042	0.0390127	0.006345
>80% overlap		NA	NA	0.00014512	0.0139462	0.0152202	0.00104119	0.00135691	0.00183395	0.0663568	0.0113733
>90% overlap		NA	NA	0.00014512	0.0139462	0.0152202	0.00104119	0.00135691	0.00183395	0.0663568	0.00430405
Table S2B, number of grade 2 LGG patients with survival data (n=184) from the lower grade glioma TCGA dataset with a distal 10q deletion
region of interest
>10% overlap		0	2	7	11	12	15	17	19	25	30
>20% overlap		0	1	7	11	12	14	16	18	24	29
>30% overlap		0	1	7	11	12	14	16	18	24	29
>40% overlap		0	1	7	11	12	14	16	18	23	28
>50% overlap		0	0	6	10	11	13	15	17	22	27
>60% overlap		0	0	5	9	10	12	14	16	21	25
>70% overlap		0	0	4	8	9	11	13	15	20	25
>80% overlap		0	0	3	7	8	10	12	14	19	24
>90% overlap		0	0	3	7	8	10	12	14	19	23
Table S2C, number of grade 2 LGG patients (n=184) from the lower grade glioma TCGA dataset with a distal 10q deletion that had deceased during follow up
region of interest
>10% overlap		0	0	3	4	4	5	5	5	6	8
>20% overlap		0	0	3	4	4	5	5	5	6	8
>30% overlap		0	0	3	4	4	5	5	5	6	8
>40% overlap		0	0	3	4	4	5	5	5	6	8
>50% overlap		0	0	3	4	4	5	5	5	6	8
>60% overlap		0	0	3	4	4	5	5	5	6	8
>70% overlap		0	0	3	4	4	5	5	5	6	8
>80% overlap		0	0	2	3	3	4	4	4	5	11
>90% overlap		0	0	2	3	3	4	4	4	5	11
p-value color scheme
>0.05	not significant		Row 2; Theoretical log2 ratios that correspond to a deflection of a single copy number loss (negative value) or gain (positive value) with the tumor cell percentage given in row 2
>0.01			Column A, percentage of overlap with distal 10q
>0.005	significant		NA= Not applicable, no p-value could be calculated due to the fact that no samples with a distal 10q were detected
>0.001
